# Supplementary material for: The CXCR4 antagonist plerixafor enhances the effect of rituximab in diffuse large B-cell lymphoma cell lines
Source: Biomark Res. 2016 Jun 14;4:12. doi: 10.1186/s40364-016-0067-2 (PMC4908729; doi:10.1186/s40364-016-0067-2)
Supplement: Additional file 2: — Data used to generate Figure S1. (XLSX 26 kb) [file 40364_2016_67_MOESM2_ESM.xlsx]

## Sheet: Fig 1
Experiment	Cell.line	Time.point.h	Treatment.group	Counting.replicate	Number.living.cells	Mean
1	RIVA	0	Untreated	1	60
1	RIVA	0	Untreated	2	49
1	RIVA	0	Untreated	3	61
1	RIVA	0	Rituximab	1	57
1	RIVA	0	Rituximab	2	70
1	RIVA	0	Rituximab	3	60
1	RIVA	0	Plerixafor	1	68
1	RIVA	0	Plerixafor	2	61
1	RIVA	0	Plerixafor	3	71
1	RIVA	0	Rituximab.24h.prior	1	72
1	RIVA	0	Rituximab.24h.prior	2	67
1	RIVA	0	Rituximab.24h.prior	3	60
1	RIVA	0	Plerixafor.24h.prior	1	55
1	RIVA	0	Plerixafor.24h.prior	2	69
1	RIVA	0	Plerixafor.24h.prior	3	58
1	RIVA	0	Concomitant	1	76
1	RIVA	0	Concomitant	2	68
1	RIVA	0	Concomitant	3	61
1	RIVA	24	Untreated	1	113
1	RIVA	24	Untreated	2	111
1	RIVA	24	Untreated	3	106
1	RIVA	24	Rituximab	1	76
1	RIVA	24	Rituximab	2	79
1	RIVA	24	Rituximab	3	77
1	RIVA	24	Plerixafor	1	120
1	RIVA	24	Plerixafor	2	118
1	RIVA	24	Plerixafor	3	127
1	RIVA	24	Rituximab.24h.prior	1	50
1	RIVA	24	Rituximab.24h.prior	2	51
1	RIVA	24	Rituximab.24h.prior	3	54
1	RIVA	24	Plerixafor.24h.prior	1	112
1	RIVA	24	Plerixafor.24h.prior	2	114
1	RIVA	24	Plerixafor.24h.prior	3	97
1	RIVA	24	Concomitant	1	25
1	RIVA	24	Concomitant	2	22
1	RIVA	24	Concomitant	3	29.5
1	RIVA	72	Untreated	1	317
1	RIVA	72	Untreated	2	335
1	RIVA	72	Untreated	3	322
1	RIVA	72	Rituximab	1	224
1	RIVA	72	Rituximab	2	220
1	RIVA	72	Rituximab	3	215
1	RIVA	72	Plerixafor	1	278
1	RIVA	72	Plerixafor	2	282
1	RIVA	72	Plerixafor	3	306
1	RIVA	72	Rituximab.24h.prior	1	142
1	RIVA	72	Rituximab.24h.prior	2	109
1	RIVA	72	Rituximab.24h.prior	3	127
1	RIVA	72	Plerixafor.24h.prior	1	214
1	RIVA	72	Plerixafor.24h.prior	2	209
1	RIVA	72	Plerixafor.24h.prior	3	234
1	RIVA	72	Concomitant	1	72
1	RIVA	72	Concomitant	2	62
1	RIVA	72	Concomitant	3	50
2	RIVA	0	Untreated	1	65
2	RIVA	0	Untreated	2	67
2	RIVA	0	Untreated	3	73
2	RIVA	0	Rituximab	1	64
2	RIVA	0	Rituximab	2	68
2	RIVA	0	Rituximab	3	60
2	RIVA	0	Plerixafor	1	70
2	RIVA	0	Plerixafor	2	75
2	RIVA	0	Plerixafor	3	58
2	RIVA	0	Rituximab.24h.prior	1	62
2	RIVA	0	Rituximab.24h.prior	2	47
2	RIVA	0	Rituximab.24h.prior	3	65
2	RIVA	0	Plerixafor.24h.prior	1	73
2	RIVA	0	Plerixafor.24h.prior	2	65
2	RIVA	0	Plerixafor.24h.prior	3	67
2	RIVA	0	Concomitant	1	62
2	RIVA	0	Concomitant	2	88
2	RIVA	0	Concomitant	3	62
2	RIVA	24	Untreated	1	119
2	RIVA	24	Untreated	2	116
2	RIVA	24	Untreated	3	124
2	RIVA	24	Rituximab	1	56
2	RIVA	24	Rituximab	2	53
2	RIVA	24	Rituximab	3	62
2	RIVA	24	Plerixafor	1	119
2	RIVA	24	Plerixafor	2	92
2	RIVA	24	Plerixafor	3	104
2	RIVA	24	Rituximab.24h.prior	1	71
2	RIVA	24	Rituximab.24h.prior	2	59
2	RIVA	24	Rituximab.24h.prior	3	65
2	RIVA	24	Plerixafor.24h.prior	1	119
2	RIVA	24	Plerixafor.24h.prior	2	99
2	RIVA	24	Plerixafor.24h.prior	3	147
2	RIVA	24	Concomitant	1	30.5
2	RIVA	24	Concomitant	2	34.5
2	RIVA	24	Concomitant	3	43
2	RIVA	72	Untreated	1	343
2	RIVA	72	Untreated	2	341
2	RIVA	72	Untreated	3	381
2	RIVA	72	Rituximab	1	164
2	RIVA	72	Rituximab	2	153
2	RIVA	72	Rituximab	3	227
2	RIVA	72	Plerixafor	1	331
2	RIVA	72	Plerixafor	2	258
2	RIVA	72	Plerixafor	3	322
2	RIVA	72	Rituximab.24h.prior	1	182
2	RIVA	72	Rituximab.24h.prior	2	182
2	RIVA	72	Rituximab.24h.prior	3	159
2	RIVA	72	Plerixafor.24h.prior	1	272
2	RIVA	72	Plerixafor.24h.prior	2	264
2	RIVA	72	Plerixafor.24h.prior	3	314
2	RIVA	72	Concomitant	1	75
2	RIVA	72	Concomitant	2	62
2	RIVA	72	Concomitant	3	67
3	RIVA	0	Untreated	1	66
3	RIVA	0	Untreated	2	61
3	RIVA	0	Untreated	3	69	63.4444
3	RIVA	0	Rituximab	1	62
3	RIVA	0	Rituximab	2	66
3	RIVA	0	Rituximab	3	61	63.1111
3	RIVA	0	Plerixafor	1	57
3	RIVA	0	Plerixafor	2	59
3	RIVA	0	Plerixafor	3	51	63.3333
3	RIVA	0	Rituximab.24h.prior	1	65
3	RIVA	0	Rituximab.24h.prior	2	77
3	RIVA	0	Rituximab.24h.prior	3	58	63.6667
3	RIVA	0	Plerixafor.24h.prior	1	58
3	RIVA	0	Plerixafor.24h.prior	2	78
3	RIVA	0	Plerixafor.24h.prior	3	56	64.3333
3	RIVA	0	Concomitant	1	62
3	RIVA	0	Concomitant	2	60
3	RIVA	0	Concomitant	3	57	66.2222
3	RIVA	24	Untreated	1	115
3	RIVA	24	Untreated	2	96
3	RIVA	24	Untreated	3	95	110.556
3	RIVA	24	Rituximab	1	99
3	RIVA	24	Rituximab	2	90
3	RIVA	24	Rituximab	3	88	75.5556
3	RIVA	24	Plerixafor	1	108
3	RIVA	24	Plerixafor	2	113
3	RIVA	24	Plerixafor	3	114	112.778
3	RIVA	24	Rituximab.24h.prior	1	104
3	RIVA	24	Rituximab.24h.prior	2	94
3	RIVA	24	Rituximab.24h.prior	3	92	71.1111
3	RIVA	24	Plerixafor.24h.prior	1	119
3	RIVA	24	Plerixafor.24h.prior	2	110
3	RIVA	24	Plerixafor.24h.prior	3	122	115.444
3	RIVA	24	Concomitant	1	68
3	RIVA	24	Concomitant	2	65
3	RIVA	24	Concomitant	3	58	41.7222
3	RIVA	72	Untreated	1	393
3	RIVA	72	Untreated	2	349
3	RIVA	72	Untreated	3	369	350
3	RIVA	72	Rituximab	1	299
3	RIVA	72	Rituximab	2	330
3	RIVA	72	Rituximab	3	314	238.444
3	RIVA	72	Plerixafor	1	346
3	RIVA	72	Plerixafor	2	320
3	RIVA	72	Plerixafor	3	309	305.778
3	RIVA	72	Rituximab.24h.prior	1	297
3	RIVA	72	Rituximab.24h.prior	2	305
3	RIVA	72	Rituximab.24h.prior	3	282	198.333
3	RIVA	72	Plerixafor.24h.prior	1	359
3	RIVA	72	Plerixafor.24h.prior	2	312
3	RIVA	72	Plerixafor.24h.prior	3	352	281.111
3	RIVA	72	Concomitant	1	143
3	RIVA	72	Concomitant	2	126
3	RIVA	72	Concomitant	3	122	86.5556
1	FARAGE	0	Untreated	1	60
1	FARAGE	0	Untreated	2	54
1	FARAGE	0	Untreated	3	58
1	FARAGE	0	Rituximab	1	86
1	FARAGE	0	Rituximab	2	57
1	FARAGE	0	Rituximab	3	67
1	FARAGE	0	Plerixafor	1	56
1	FARAGE	0	Plerixafor	2	64
1	FARAGE	0	Plerixafor	3	57
1	FARAGE	0	Rituximab.24h.prior	1	77
1	FARAGE	0	Rituximab.24h.prior	2	58
1	FARAGE	0	Rituximab.24h.prior	3	51
1	FARAGE	0	Plerixafor.24h.prior	1	78
1	FARAGE	0	Plerixafor.24h.prior	2	54
1	FARAGE	0	Plerixafor.24h.prior	3	58
1	FARAGE	0	Concomitant	1	74
1	FARAGE	0	Concomitant	2	73
1	FARAGE	0	Concomitant	3	74
1	FARAGE	24	Untreated	1	93
1	FARAGE	24	Untreated	2	123
1	FARAGE	24	Untreated	3	91
1	FARAGE	24	Rituximab	1	81
1	FARAGE	24	Rituximab	2	86
1	FARAGE	24	Rituximab	3	81
1	FARAGE	24	Plerixafor	1	97
1	FARAGE	24	Plerixafor	2	94
1	FARAGE	24	Plerixafor	3	92
1	FARAGE	24	Rituximab.24h.prior	1	77
1	FARAGE	24	Rituximab.24h.prior	2	81
1	FARAGE	24	Rituximab.24h.prior	3	70
1	FARAGE	24	Plerixafor.24h.prior	1	107
1	FARAGE	24	Plerixafor.24h.prior	2	127
1	FARAGE	24	Plerixafor.24h.prior	3	116
1	FARAGE	24	Concomitant	1	58
1	FARAGE	24	Concomitant	2	63
1	FARAGE	24	Concomitant	3	64
1	FARAGE	72	Untreated	1	344
1	FARAGE	72	Untreated	2	329
1	FARAGE	72	Untreated	3	341
1	FARAGE	72	Rituximab	1	262
1	FARAGE	72	Rituximab	2	225
1	FARAGE	72	Rituximab	3	283
1	FARAGE	72	Plerixafor	1	281
1	FARAGE	72	Plerixafor	2	303
1	FARAGE	72	Plerixafor	3	288
1	FARAGE	72	Rituximab.24h.prior	1	202
1	FARAGE	72	Rituximab.24h.prior	2	204
1	FARAGE	72	Rituximab.24h.prior	3	204
1	FARAGE	72	Plerixafor.24h.prior	1	258
1	FARAGE	72	Plerixafor.24h.prior	2	264
1	FARAGE	72	Plerixafor.24h.prior	3	228
1	FARAGE	72	Concomitant	1	108
1	FARAGE	72	Concomitant	2	137
1	FARAGE	72	Concomitant	3	124
2	FARAGE	0	Untreated	1	56
2	FARAGE	0	Untreated	2	53
2	FARAGE	0	Untreated	3	53
2	FARAGE	0	Rituximab	1	58
2	FARAGE	0	Rituximab	2	62
2	FARAGE	0	Rituximab	3	49
2	FARAGE	0	Plerixafor	1	51.3333
2	FARAGE	0	Plerixafor	2	53
2	FARAGE	0	Plerixafor	3	55.5
2	FARAGE	0	Rituximab.24h.prior	1	65
2	FARAGE	0	Rituximab.24h.prior	2	58
2	FARAGE	0	Rituximab.24h.prior	3	62.2857
2	FARAGE	0	Plerixafor.24h.prior	1	50
2	FARAGE	0	Plerixafor.24h.prior	2	64
2	FARAGE	0	Plerixafor.24h.prior	3	54
2	FARAGE	0	Concomitant	1	53.5
2	FARAGE	0	Concomitant	2	61
2	FARAGE	0	Concomitant	3	55.5
2	FARAGE	24	Untreated	1	82
2	FARAGE	24	Untreated	2	107
2	FARAGE	24	Untreated	3	98
2	FARAGE	24	Rituximab	1	92
2	FARAGE	24	Rituximab	2	83
2	FARAGE	24	Rituximab	3	97
2	FARAGE	24	Plerixafor	1	109
2	FARAGE	24	Plerixafor	2	107
2	FARAGE	24	Plerixafor	3	96
2	FARAGE	24	Rituximab.24h.prior	1	89
2	FARAGE	24	Rituximab.24h.prior	2	94
2	FARAGE	24	Rituximab.24h.prior	3	106
2	FARAGE	24	Plerixafor.24h.prior	1	97
2	FARAGE	24	Plerixafor.24h.prior	2	95
2	FARAGE	24	Plerixafor.24h.prior	3	114
2	FARAGE	24	Concomitant	1	78
2	FARAGE	24	Concomitant	2	83
2	FARAGE	24	Concomitant	3	101
2	FARAGE	72	Untreated	1	304
2	FARAGE	72	Untreated	2	356
2	FARAGE	72	Untreated	3	324
2	FARAGE	72	Rituximab	1	266
2	FARAGE	72	Rituximab	2	278
2	FARAGE	72	Rituximab	3	254
2	FARAGE	72	Plerixafor	1	278
2	FARAGE	72	Plerixafor	2	274
2	FARAGE	72	Plerixafor	3	252
2	FARAGE	72	Rituximab.24h.prior	1	210
2	FARAGE	72	Rituximab.24h.prior	2	232
2	FARAGE	72	Rituximab.24h.prior	3	226
2	FARAGE	72	Plerixafor.24h.prior	1	210
2	FARAGE	72	Plerixafor.24h.prior	2	232
2	FARAGE	72	Plerixafor.24h.prior	3	218
2	FARAGE	72	Concomitant	1	190
2	FARAGE	72	Concomitant	2	166
2	FARAGE	72	Concomitant	3	186
3	FARAGE	0	Untreated	1	41
3	FARAGE	0	Untreated	2	44
3	FARAGE	0	Untreated	3	47	51.7778
3	FARAGE	0	Rituximab	1	43.5
3	FARAGE	0	Rituximab	2	45.1429
3	FARAGE	0	Rituximab	3	48.5	57.3444
3	FARAGE	0	Plerixafor	1	45.5
3	FARAGE	0	Plerixafor	2	39.5
3	FARAGE	0	Plerixafor	3	52.5	52.7
3	FARAGE	0	Rituximab.24h.prior	1	51
3	FARAGE	0	Rituximab.24h.prior	2	51
3	FARAGE	0	Rituximab.24h.prior	3	42.5	57.3111
3	FARAGE	0	Plerixafor.24h.prior	1	46.5
3	FARAGE	0	Plerixafor.24h.prior	2	51
3	FARAGE	0	Plerixafor.24h.prior	3	46	55.7222
3	FARAGE	0	Concomitant	1	48
3	FARAGE	0	Concomitant	2	54.5
3	FARAGE	0	Concomitant	3	49.7143	60.3556
3	FARAGE	24	Untreated	1	89
3	FARAGE	24	Untreated	2	111
3	FARAGE	24	Untreated	3	84	97.5556
3	FARAGE	24	Rituximab	1	62
3	FARAGE	24	Rituximab	2	75
3	FARAGE	24	Rituximab	3	74.5	81.2778
3	FARAGE	24	Plerixafor	1	79
3	FARAGE	24	Plerixafor	2	92
3	FARAGE	24	Plerixafor	3	90	95.1111
3	FARAGE	24	Rituximab.24h.prior	1	82
3	FARAGE	24	Rituximab.24h.prior	2	100
3	FARAGE	24	Rituximab.24h.prior	3	71	85.5556
3	FARAGE	24	Plerixafor.24h.prior	1	93
3	FARAGE	24	Plerixafor.24h.prior	2	90
3	FARAGE	24	Plerixafor.24h.prior	3	101	104.444
3	FARAGE	24	Concomitant	1	98
3	FARAGE	24	Concomitant	2	118
3	FARAGE	24	Concomitant	3	76	82.1111
3	FARAGE	72	Untreated	1	278
3	FARAGE	72	Untreated	2	326
3	FARAGE	72	Untreated	3	284	320.667
3	FARAGE	72	Rituximab	1	260
3	FARAGE	72	Rituximab	2	224
3	FARAGE	72	Rituximab	3	220	252.444
3	FARAGE	72	Plerixafor	1	266
3	FARAGE	72	Plerixafor	2	286
3	FARAGE	72	Plerixafor	3	272	277.778
3	FARAGE	72	Rituximab.24h.prior	1	174
3	FARAGE	72	Rituximab.24h.prior	2	226
3	FARAGE	72	Rituximab.24h.prior	3	258	215.111
3	FARAGE	72	Plerixafor.24h.prior	1	222
3	FARAGE	72	Plerixafor.24h.prior	2	226
3	FARAGE	72	Plerixafor.24h.prior	3	208	229.556
3	FARAGE	72	Concomitant	1	139
3	FARAGE	72	Concomitant	2	167
3	FARAGE	72	Concomitant	3	168	153.889
