# Supplementary material for: The CXCR4 antagonist plerixafor enhances the effect of rituximab in diffuse large B-cell lymphoma cell lines
Source: Biomark Res. 2016 Jun 14;4:12. doi: 10.1186/s40364-016-0067-2 (PMC4908729; doi:10.1186/s40364-016-0067-2)
Supplement: Additional file 3: — Data used to generate Figure S2. (XLSX 18 kb) [file 40364_2016_67_MOESM3_ESM.xlsx]

## Sheet: Fig 2
Cell.line	Treatment.group	Time.point.h	Rituximab.ug.per.mL	Plerixafor.uM	Absorbance	Blank.corrected	Mean
RIVA	Untreated	48	0	0	1.251	0.9435
RIVA	Untreated	48	0	0	1.317	1.0095
RIVA	Untreated	48	0	0	1.168	0.8605
RIVA	Untreated	48	0	0	1.298	0.9905
RIVA	Untreated	48	0	0	1.315	1.0075
RIVA	Untreated	48	0	0	1.229	0.9215
RIVA	Untreated	48	0	0	1.318	1.0105
RIVA	Untreated	48	0	0	1.26	0.9525
RIVA	Untreated	48	0	0	1.235	0.9275	0.958167
RIVA	Rituximab.C1	48	4.16666	0	1.154	0.8465
RIVA	Rituximab.C1	48	4.16666	0	1.012	0.7045
RIVA	Rituximab.C1	48	4.16666	0	1.129	0.8215	0.790833
RIVA	Rituximab.C2	48	8.33331	0	1.032	0.7245
RIVA	Rituximab.C2	48	8.33331	0	1.055	0.7475
RIVA	Rituximab.C2	48	8.33331	0	1.006	0.6985	0.7235
RIVA	Rituximab.C3	48	16.6666	0	1.074	0.7665
RIVA	Rituximab.C3	48	16.6666	0	1.052	0.7445
RIVA	Rituximab.C3	48	16.6666	0	0.944	0.6365	0.715833
RIVA	Rituximab.C4	48	33.3332	0	1.076	0.7685
RIVA	Rituximab.C4	48	33.3332	0	1.021	0.7135
RIVA	Rituximab.C4	48	33.3332	0	1.012	0.7045	0.728833
RIVA	Rituximab.C5	48	66.6665	0	0.907	0.5995
RIVA	Rituximab.C5	48	66.6665	0	0.942	0.6345
RIVA	Rituximab.C5	48	66.6665	0	0.972	0.6645	0.632833
RIVA	Plerixafor.C1	48	0	208.333	1.252	0.9445
RIVA	Plerixafor.C1	48	0	208.333	1.322	1.0145
RIVA	Plerixafor.C1	48	0	208.333	1.236	0.9285	0.9625
RIVA	Plerixafor.C2	48	0	416.667	1.288	0.9805
RIVA	Plerixafor.C2	48	0	416.667	1.15	0.8425
RIVA	Plerixafor.C2	48	0	416.667	1.307	0.9995	0.940833
RIVA	Plerixafor.C3	48	0	833.333	1.199	0.8915
RIVA	Plerixafor.C3	48	0	833.333	1.101	0.7935
RIVA	Plerixafor.C3	48	0	833.333	1.223	0.9155	0.866833
RIVA	Plerixafor.C4	48	0	1666.67	0.978	0.6705
RIVA	Plerixafor.C4	48	0	1666.67	0.98	0.6725
RIVA	Plerixafor.C4	48	0	1666.67	1	0.6925	0.6785
RIVA	Plerixafor.C5	48	0	3333.33	0.421	0.1135
RIVA	Plerixafor.C5	48	0	3333.33	0.363	0.0555
RIVA	Plerixafor.C5	48	0	3333.33	0.549	0.2415	0.136833
RIVA	Rituximab+Plerixafor.C1	48	4.16666	208.333	0.975	0.6675
RIVA	Rituximab+Plerixafor.C1	48	4.16666	208.333	1.121	0.8135
RIVA	Rituximab+Plerixafor.C1	48	4.16666	208.333	1.071	0.7635	0.748167
RIVA	Rituximab+Plerixafor.C2	48	8.33331	416.667	0.865	0.5575
RIVA	Rituximab+Plerixafor.C2	48	8.33331	416.667	0.888	0.5805
RIVA	Rituximab+Plerixafor.C2	48	8.33331	416.667	0.858	0.5505	0.562833
RIVA	Rituximab+Plerixafor.C3	48	16.6666	833.333	0.719	0.4115
RIVA	Rituximab+Plerixafor.C3	48	16.6666	833.333	0.618	0.3105
RIVA	Rituximab+Plerixafor.C3	48	16.6666	833.333	0.662	0.3545	0.358833
RIVA	Rituximab+Plerixafor.C4	48	33.3332	1666.67	0.57	0.2625
RIVA	Rituximab+Plerixafor.C4	48	33.3332	1666.67	0.608	0.3005
RIVA	Rituximab+Plerixafor.C4	48	33.3332	1666.67	0.633	0.3255	0.296167
RIVA	Rituximab+Plerixafor.C5	48	66.6665	3333.33	0.324	0.0165
RIVA	Rituximab+Plerixafor.C5	48	66.6665	3333.33	0.371	0.0635
RIVA	Rituximab+Plerixafor.C5	48	66.6665	3333.33	0.325	0.0175	0.0325
RIVA	Blank	48	0	0	0.306	-0.0015
RIVA	Blank	48	0	0	0.311	0.0035
RIVA	Blank	48	0	0	0.305	-0.0025
RIVA	Blank	48	0	0	0.312	0.0045
RIVA	Blank	48	0	0	0.303	-0.0045
RIVA	Blank	48	0	0	0.308	0.0005	0.3075
FARAGE	Untreated	48	0	0	0.863	0.543167
FARAGE	Untreated	48	0	0	0.942	0.622167
FARAGE	Untreated	48	0	0	0.91	0.590167
FARAGE	Untreated	48	0	0	0.875	0.555167
FARAGE	Untreated	48	0	0	0.902	0.582167
FARAGE	Untreated	48	0	0	0.887	0.567167
FARAGE	Untreated	48	0	0	0.935	0.615167
FARAGE	Untreated	48	0	0	0.938	0.618167
FARAGE	Untreated	48	0	0	0.937	0.617167	0.590056
FARAGE	Rituximab.C1	48	4.16666	0	0.772	0.452167
FARAGE	Rituximab.C1	48	4.16666	0	0.767	0.447167
FARAGE	Rituximab.C1	48	4.16666	0	0.765	0.445167	0.448167
FARAGE	Rituximab.C2	48	8.33331	0	0.683	0.363167
FARAGE	Rituximab.C2	48	8.33331	0	0.719	0.399167
FARAGE	Rituximab.C2	48	8.33331	0	0.706	0.386167	0.382833
FARAGE	Rituximab.C3	48	16.6666	0	0.723	0.403167
FARAGE	Rituximab.C3	48	16.6666	0	0.718	0.398167
FARAGE	Rituximab.C3	48	16.6666	0	0.732	0.412167	0.4045
FARAGE	Rituximab.C4	48	33.3332	0	0.658	0.338167
FARAGE	Rituximab.C4	48	33.3332	0	0.733	0.413167
FARAGE	Rituximab.C4	48	33.3332	0	0.718	0.398167	0.383167
FARAGE	Rituximab.C5	48	66.6665	0	0.736	0.416167
FARAGE	Rituximab.C5	48	66.6665	0	0.71	0.390167
FARAGE	Rituximab.C5	48	66.6665	0	0.702	0.382167	0.396167
FARAGE	Plerixafor.C1	48	0	208.333	0.92	0.600167
FARAGE	Plerixafor.C1	48	0	208.333	0.913	0.593167
FARAGE	Plerixafor.C1	48	0	208.333	1.006	0.686167	0.6265
FARAGE	Plerixafor.C2	48	0	416.667	0.871	0.551167
FARAGE	Plerixafor.C2	48	0	416.667	0.886	0.566167	0.558667
FARAGE	Plerixafor.C3	48	0	833.333	0.861	0.541167
FARAGE	Plerixafor.C3	48	0	833.333	0.86	0.540167
FARAGE	Plerixafor.C3	48	0	833.333	0.874	0.554167	0.545167
FARAGE	Plerixafor.C4	48	0	1666.67	0.71	0.390167
FARAGE	Plerixafor.C4	48	0	1666.67	0.723	0.403167
FARAGE	Plerixafor.C4	48	0	1666.67	0.727	0.407167	0.400167
FARAGE	Plerixafor.C5	48	0	3333.33	0.387	0.0671667
FARAGE	Plerixafor.C5	48	0	3333.33	0.31	-0.00983333
FARAGE	Plerixafor.C5	48	0	3333.33	0.32	0.000166667	0.0191667
FARAGE	Rituximab+Plerixafor.C1	48	4.16666	208.333	0.816	0.496167
FARAGE	Rituximab+Plerixafor.C1	48	4.16666	208.333	0.857	0.537167
FARAGE	Rituximab+Plerixafor.C1	48	4.16666	208.333	0.829	0.509167	0.514167
FARAGE	Rituximab+Plerixafor.C2	48	8.33331	416.667	0.746	0.426167
FARAGE	Rituximab+Plerixafor.C2	48	8.33331	416.667	0.738	0.418167
FARAGE	Rituximab+Plerixafor.C2	48	8.33331	416.667	0.745	0.425167	0.423167
FARAGE	Rituximab+Plerixafor.C3	48	16.6666	833.333	0.636	0.316167
FARAGE	Rituximab+Plerixafor.C3	48	16.6666	833.333	0.629	0.309167
FARAGE	Rituximab+Plerixafor.C3	48	16.6666	833.333	0.609	0.289167	0.304833
FARAGE	Rituximab+Plerixafor.C4	48	33.3332	1666.67	0.476	0.156167
FARAGE	Rituximab+Plerixafor.C4	48	33.3332	1666.67	0.481	0.161167
FARAGE	Rituximab+Plerixafor.C4	48	33.3332	1666.67	0.487	0.167167	0.1615
FARAGE	Rituximab+Plerixafor.C5	48	66.6665	3333.33	0.322	0.00216667
FARAGE	Rituximab+Plerixafor.C5	48	66.6665	3333.33	0.309	-0.0108333
FARAGE	Rituximab+Plerixafor.C5	48	66.6665	3333.33	0.313	-0.00683333	-0.00516667
FARAGE	Blank	48	0	0	0.316	-0.00383333
FARAGE	Blank	48	0	0	0.324	0.00416667
FARAGE	Blank	48	0	0	0.318	-0.00183333
FARAGE	Blank	48	0	0	0.32	0.000166667
FARAGE	Blank	48	0	0	0.315	-0.00483333
FARAGE	Blank	48	0	0	0.326	0.00616667	0.319833
