# Supplementary material for: The CXCR4 antagonist plerixafor enhances the effect of rituximab in diffuse large B-cell lymphoma cell lines
Source: Biomark Res. 2016 Jun 14;4:12. doi: 10.1186/s40364-016-0067-2 (PMC4908729; doi:10.1186/s40364-016-0067-2)
Supplement: Additional file 4: — Data used to generate Figure S3. (XLSX 16 kb) [file 40364_2016_67_MOESM4_ESM.xlsx]

## Sheet: Fig 3
Experiment	Cell.line	Time.point.h	Treatment.group	Q4.Living.percentage	Q4.mean	Q4.SE	Q3.Early.apoptotic.percentage	Q3.mean	Q3.SE	Q2.Late.apoptotic.dead.percentage	Q2.mean	Q2.SE	Q1.Dead.percentage	Q1.mean	Q1.SE
1	RIVA	48	Unstained	100			0			0			0
1	RIVA	48	Untreated	81.4			10.7			6.12			1.75
1	RIVA	48	Untreated	82.7			8.65			6.62			2.04
1	RIVA	48	Untreated	82.1			10.5			6.1			1.34
1	RIVA	48	Rituximab	68.7			17.4			10.8			3.09
1	RIVA	48	Rituximab	71.2			15.8			10.2			2.83
1	RIVA	48	Rituximab	68.9			16.7			11			3.42
1	RIVA	48	Plerixafor	89.1			7.69			2.66			0.59
1	RIVA	48	Plerixafor	90.6			6.53			2.27			0.63
1	RIVA	48	Plerixafor	88.7			7.91			2.81			0.55
1	RIVA	48	Rituximab+Plerixafor	54.8			28.2			12.6			4.45
1	RIVA	48	Rituximab+Plerixafor	55.4			28.7			12.2			3.74
1	RIVA	48	Rituximab+Plerixafor	55.9			27.8			12.9			3.39
2	RIVA	48	Unstained	99.9			0.05			0			0
2	RIVA	48	Untreated	88.2			9.24			2.33			0.26
2	RIVA	48	Untreated	84.4			11.6			3.51			0.46
2	RIVA	48	Untreated	86.7	84.25	2.18333	10.1	10.1317	0.181667	2.82	4.58333	1.69667	0.39	1.04	0.67
2	RIVA	48	Rituximab	54.3			28.3			13.7			3.66
2	RIVA	48	Rituximab	67.1			20.7			9.05			3.1
2	RIVA	48	Rituximab	58.8	64.8333	4.76667	25.3	20.7	4.06667	12.4	11.1917	0.525	3.49	3.265	0.151667
2	RIVA	48	Plerixafor	89.6			7.86			2.31			0.28
2	RIVA	48	Plerixafor	86.5			9.63			3.39			0.5
2	RIVA	48	Plerixafor	85.8	88.3833	1.08333	10.4	8.33667	0.96	3.29	2.78833	0.208333	0.47	0.503333	0.0866667
2	RIVA	48	Rituximab+Plerixafor	32.1			49.3			15.4			3.24
2	RIVA	48	Rituximab+Plerixafor	35.6			44			16.6			3.85
2	RIVA	48	Rituximab+Plerixafor	30.3	44.0167	11.35	50	38	9.76667	16.8	14.4167	1.85	2.87	3.59	0.27
1	FARAGE	48	Unstained	100			0.013			0			0
1	FARAGE	48	Untreated	81.5			8.08			8.42			2.03
1	FARAGE	48	Untreated	85.2			6.9			6.1			1.75
1	FARAGE	48	Untreated	86.7			5.96			5.72			1.66
1	FARAGE	48	Rituximab	59.6			16.7			14.6			9.12
1	FARAGE	48	Rituximab	58.5			16.5			15.4			9.58
1	FARAGE	48	Rituximab	65.4			14.2			12.5			7.88
1	FARAGE	48	Plerixafor	86.7			6.55			5.87			0.93
1	FARAGE	48	Plerixafor	88.8			5.4			4.85			1
1	FARAGE	48	Plerixafor	87.2			6.22			5.46			1.08
1	FARAGE	48	Rituximab+Plerixafor	41			24.6			21.7			12.6
1	FARAGE	48	Rituximab+Plerixafor	40.7			25.1			21.9			12.3
1	FARAGE	48	Rituximab+Plerixafor	39.4			26			22.5			12.1
2	FARAGE	48	Unstained	100			0.00846			0			0
2	FARAGE	48	Untreated	80.4			8.51			8.12			2.98
2	FARAGE	48	Untreated	81.1			9.29			7.97			1.6
2	FARAGE	48	Untreated	81.2	82.6833	1.78333	7.69	7.73833	0.758333	8.34	7.445	0.698333	2.81	2.13833	0.325
2	FARAGE	48	Rituximab	76.9			13.2			7.28			2.64
2	FARAGE	48	Rituximab	77.5			12.8			7.06			2.58
2	FARAGE	48	Rituximab	77.1	69.1667	8	13.2	14.4333	1.36667	7.42	10.71	3.45667	2.29	5.68167	3.17833
2	FARAGE	48	Plerixafor	82.3			9.16			6.53			1.97
2	FARAGE	48	Plerixafor	83.1			8.68			6.34			1.9
2	FARAGE	48	Plerixafor	80.8	84.8167	2.75	8.56	7.42833	1.37167	7.81	6.14333	0.75	2.85	1.62167	0.618333
2	FARAGE	48	Rituximab+Plerixafor	71.8			16.5			8.76			2.94
2	FARAGE	48	Rituximab+Plerixafor	69.7			17.4			9.18			3.73
2	FARAGE	48	Rituximab+Plerixafor	67.6	55.0333	14.6667	18.5	21.35	3.88333	10.7	15.79	6.24333	3.15	7.80333	4.53
