# Supplementary material for: The CXCR4 antagonist plerixafor enhances the effect of rituximab in diffuse large B-cell lymphoma cell lines
Source: Biomark Res. 2016 Jun 14;4:12. doi: 10.1186/s40364-016-0067-2 (PMC4908729; doi:10.1186/s40364-016-0067-2)
Supplement: Additional file 5: — Data used to generate Figure S4. (XLSX 16 kb) [file 40364_2016_67_MOESM5_ESM.xlsx]

## Sheet: Fig 4
Experiment	Cell.line	Time.point.h	Treatment.group	CXCR4.median	Mean	Ln.transformed
1	RIVA	48	Unstained	120
1	RIVA	48	Untreated	25038		10.1281
1	RIVA	48	Untreated	23316		10.0569
1	RIVA	48	Untreated	22289		10.0118
1	RIVA	48	Rituximab	21210		9.96223
1	RIVA	48	Rituximab	19529		9.87966
1	RIVA	48	Rituximab	21060		9.95513
1	RIVA	48	Plerixafor	7714		8.95079
1	RIVA	48	Plerixafor	6762		8.81907
1	RIVA	48	Plerixafor	7430		8.91328
1	RIVA	48	Rituximab+Plerixafor	6213		8.7344
1	RIVA	48	Rituximab+Plerixafor	6674		8.80598
1	RIVA	48	Rituximab+Plerixafor	7414		8.91113
2	RIVA	48	Unstained	203
2	RIVA	48	Untreated	30891		10.3382
2	RIVA	48	Untreated	22237		10.0095
2	RIVA	48	Untreated	21923		9.99529
2	RIVA	48	Rituximab	17286		9.75765
2	RIVA	48	Rituximab	19347		9.87029
2	RIVA	48	Rituximab	16382		9.70394
2	RIVA	48	Plerixafor	6718		8.81255
2	RIVA	48	Plerixafor	6186		8.73004
2	RIVA	48	Plerixafor	7301		8.89577
2	RIVA	48	Rituximab+Plerixafor	5824		8.66974
2	RIVA	48	Rituximab+Plerixafor	5628		8.63551
2	RIVA	48	Rituximab+Plerixafor	6200		8.73231
3	RIVA	48	Unstained	139
3	RIVA	48	Untreated	22824		10.0356
3	RIVA	48	Untreated	21260		9.96458
3	RIVA	48	Untreated	21923	23522.3	9.99529
3	RIVA	48	Rituximab	18415		9.82092
3	RIVA	48	Rituximab	17205		9.75296
3	RIVA	48	Rituximab	18115	18727.7	9.8045
3	RIVA	48	Plerixafor	10459		9.25522
3	RIVA	48	Plerixafor	12611		9.44233
3	RIVA	48	Plerixafor	11827	8556.44	9.37814
3	RIVA	48	Rituximab+Plerixafor	9685		9.17833
3	RIVA	48	Rituximab+Plerixafor	8620		9.06184
3	RIVA	48	Rituximab+Plerixafor	9795	7339.22	9.18963
1	FARAGE	48	Unstained	136
1	FARAGE	48	Untreated	8318		9.02618
1	FARAGE	48	Untreated	7546		8.92877
1	FARAGE	48	Untreated	6733		8.81478
1	FARAGE	48	Rituximab	6896		8.8387
1	FARAGE	48	Rituximab	5938		8.68913
1	FARAGE	48	Rituximab	6460		8.77338
1	FARAGE	48	Plerixafor	5103		8.53758
1	FARAGE	48	Plerixafor	4082		8.31434
1	FARAGE	48	Plerixafor	4316		8.37008
1	FARAGE	48	Rituximab+Plerixafor	3769		8.23456
1	FARAGE	48	Rituximab+Plerixafor	4008		8.29605
1	FARAGE	48	Rituximab+Plerixafor	3975		8.28778
2	FARAGE	48	Unstained	139
2	FARAGE	48	Untreated	10578		9.26653
2	FARAGE	48	Untreated	10530		9.26198
2	FARAGE	48	Untreated	10318		9.24165
2	FARAGE	48	Rituximab	9862		9.19644
2	FARAGE	48	Rituximab	9218		9.12891
2	FARAGE	48	Rituximab	8834		9.08636
2	FARAGE	48	Plerixafor	4643		8.44312
2	FARAGE	48	Plerixafor	5093		8.53562
2	FARAGE	48	Plerixafor	5664		8.64189
2	FARAGE	48	Rituximab+Plerixafor	5071		8.53129
2	FARAGE	48	Rituximab+Plerixafor	4623		8.4388
2	FARAGE	48	Rituximab+Plerixafor	4604		8.43468
3	FARAGE	48	Unstained	135
3	FARAGE	48	Untreated	12582		9.44002
3	FARAGE	48	Untreated	12212		9.41017
3	FARAGE	48	Untreated	11586	10044.8	9.35755
3	FARAGE	48	Rituximab	10626		9.27106
3	FARAGE	48	Rituximab	10271		9.23708
3	FARAGE	48	Rituximab	10133	8693.11	9.22355
3	FARAGE	48	Plerixafor	4882		8.49331
3	FARAGE	48	Plerixafor	5302		8.57584
3	FARAGE	48	Plerixafor	4997	4898	8.51659
3	FARAGE	48	Rituximab+Plerixafor	4801		8.47658
3	FARAGE	48	Rituximab+Plerixafor	4934		8.5039
3	FARAGE	48	Rituximab+Plerixafor	5544	4592.11	8.62047
